# Supplementary material for: Integrated transcriptome and metabolome analysis provides insights into blue light response of Flammulina filiformis
Source: AMB Express. 2024 Feb 13;14:21. doi: 10.1186/s13568-024-01680-w (PMC10864240; doi:10.1186/s13568-024-01680-w)
Supplement: Supplementary file 1 — Supplementary Material 1 [file 13568_2024_1680_MOESM1_ESM.xlsx]

## Sheet: Sheet1
Table S1 Result of qRT-PCR in the stipes of F. filiformis .
	qPCR			RNAseq
Gene ID	Fold change (blue light/dark)	P value		Fold change (blue light/dark)	Adjusted P value	Sense Primer	Anti-sense Primer	Function
FV_001916	3.1899	0.0152119		3.18142	6.93879e-30	ACGCCACTGTCACCTCTCACT	CCGCACAGGTAGATGGTTCCAA	to MEROPS metallopeptidase family M35
FV_014190	2.40549	0.0303346		2.22985	1.0109e-23	CAGGCTTCTCGGCATCGTTCTC	GCTTGTGCGTTACACTGCGAAT	Hydrophobins
FV_002741	4.16274	0.0403527		2.50352	2.83105e-14	ACCTCGGAGTGCCAGCTTATCA	CGTCCTTCTTGCGTTCCAACCA	Cytochrome p450
FV_003069	4.35419	0.0477936		2.34715	3.58953e-13	TTCTCGCTCTCGCCGTTCCT	CGCTTCCTGCCTGCCTTCAA	acid protease
FV_004196	2.31164	0.160511		2.32695	5.37728e-12	CCTGCCGACCTTGCTCAACATT	CGCTCATGCCTTCAACGATGGA	multicopper oxidase family
FV_001741	2.3941	0.148185		2.50864	1.48188e-11	CTACTCTGTTGCCGCCTGTCAA	CAGTCGTCGCCTTGGATGAGAA	B-(1-6) glucan synthase
FV_011377	3.37283	0.00159849		2.83391	1.51405e-11	CGTCGTCCGTTCGCTCAACTTG	TTGCCGCTTGTGCTGCTCAC	Cytochrome P450
FV_011159	3.01971	0.0124272		2.21071	2.28107e-11	ACCATAGTCACGGACAGCCTCT	CCACAACGCCACCATCCTCAA	GMC oxidoreductase
FV_001235	0.750929	0.774319		2.56308	1.13186e-10	TGACCTGCCTCCTCTGTCTTCG	AGCCAGCGGTGTCCACTCTT	Alpha/beta hydrolase family
FV_008928	1.86161	0.00715085		2.09861	1.17586e-09	CGAAGCCGTGAATGAGCCTATC	CGACTCTGGAACCGCAAGTAAG	Cellulase (glycosyl hydrolase family 5)
FV_004439	1.85905	0.00789551		2.28771	9.67253e-09	GCATTACGGACCTGTGACCTTG	CTTGCTCGTCGGACCAGATACC	oxidoreductase
FV_003219	1.87245	0.00478901		2.28454	3.96592e-07	GGAATGCGACGACGAGGAGAAT	AGTTCAGCGGCTACAGGAGGTT	ABC transporter superfamily
