# Supplementary material for: Integrated transcriptome and metabolome analysis provides insights into blue light response of Flammulina filiformis
Source: AMB Express. 2024 Feb 13;14:21. doi: 10.1186/s13568-024-01680-w (PMC10864240; doi:10.1186/s13568-024-01680-w)
Supplement: Supplementary file 2 — Supplementary Material 2 [file 13568_2024_1680_MOESM2_ESM.xlsx]

## Sheet: Sheet1
Table S2 Blue light downregulated genes (compared to dark condition) in the pilei of F. filiformis.
MergedKey	WBG_vs_WHG_results.all.xls.V1	WBG_vs_WHG_results.all.xls.V2	WBG_vs_WHG_results.all.xls.V3	WBG_vs_WHG_results.all.xls.V4	WBG_vs_WHG_results.all.xls.V5	annotation
MergedKey	baseMean	log2FoldChange	lfcSE	pvalue	padj	Description
FV_008981	22.0482	-1.25086	0.54247	0.000692718	0.0240063	-
FV_011114	688.339	-1.25169	0.20784	8.48458e-11	5.64618e-08	NA
FV_015270	344.448	-1.23825	0.307104	2.35146e-06	0.00029827	Expressed protein
FV_002931	130.776	-3.00384	0.445287	7.14277e-13	1.1665e-09	NA
FV_002690	7828.92	-1.09657	0.163808	1.13479e-12	1.56839e-09	-
FV_012343	364.001	-1.49294	0.205526	1.8534e-14	8.07156e-11	-
FV_013482	5640.76	-1.3908	0.283717	4.21512e-08	1.05905e-05	-
FV_000987	94452.6	-1.07359	0.196406	2.25222e-09	8.65447e-07	Hsp90 protein
FV_008296	66.6026	-1.92641	0.340068	7.3668e-10	3.56471e-07	Expressed protein
FV_013519	9188.23	-1.08316	0.162051	1.20045e-12	1.56839e-09	zinc finger
FV_010313	334.036	-1.0585	0.300758	1.80631e-05	0.00160541	NA
FV_012342	1398.29	-1.28316	0.237541	3.07472e-09	1.14775e-06	-
FV_005573	24288.3	-1.02897	0.192339	4.38708e-09	1.50835e-06	Belongs to the heat shock protein 70 family
FV_004801	1726.29	-1.00657	0.272614	9.58352e-06	0.00101796	Homeodomain
FV_016645	9869.42	-1.0523	0.30069	1.97232e-05	0.00172942	-
FV_004364	7690.48	-1.48982	0.312281	7.94041e-08	1.72902e-05	C-terminal, D2-small domain, of ClpB protein
FV_017019	1326.68	-1.00715	0.233052	7.23234e-07	0.000111165	-
FV_017047	87.6414	-1.41398	0.441568	5.02509e-05	0.00351084	-
FV_016489	1038.48	-1.0661	0.155979	4.27594e-13	7.98074e-10	-
FV_011113	15503.8	-2.00904	0.649445	6.17593e-05	0.00413787	DnaJ C terminal domain
FV_001439	2712.8	-2.93349	0.528267	1.13535e-09	4.78494e-07	heat shock factor
FV_004894	512.97	-3.08715	0.700179	3.73067e-07	6.51416e-05	Belongs to the small heat shock protein (HSP20) family
FV_005881	18254.5	-1.16644	0.170381	3.88785e-13	7.98074e-10	Tetratricopeptide repeat
FV_008112	8199.26	-1.09539	0.179117	4.88492e-11	3.75421e-08	-
FV_002420	20694.4	-1.51667	0.25619	1.46791e-10	9.13247e-08	Belongs to the BI1 family
FV_013310	4131.99	-1.49531	0.230238	3.95463e-12	4.3056e-09	Dual specificity phosphatase, catalytic domain
FV_008709	123.491	-1.04648	0.356631	0.00012769	0.007317	NA
FV_005015	4345.73	-2.20058	0.645769	2.21453e-05	0.00186663	BAG domain
FV_000490	18300.9	-1.00861	0.240194	1.23365e-06	0.000173374	Catalyzes the formation of S-adenosylmethionine from methionine and ATP
FV_006448	842.367	-1.08007	0.173159	2.26566e-11	1.85005e-08	Velvet factor
FV_014744	1482.73	-1.00751	0.124683	3.3623e-17	4.39284e-13	May be involved in the degradation of misfolded endoplasmic reticulum (ER) luminal proteins
FV_005926	1551.08	-1.06012	0.245665	7.22736e-07	0.000111165	-
FV_010090	4327.25	-1.17329	0.204879	4.78999e-10	2.60755e-07	-
FV_003099	29280.5	-2.40725	0.526873	1.93157e-07	3.60513e-05	Belongs to the ClpA ClpB family
FV_006591	6590.37	-1.92378	0.281248	3.56612e-13	7.98074e-10	Nucleotide exchange factor Fes1
FV_001196	31.3812	-1.11649	0.609786	0.00171676	0.0432166	NA
FV_009886	3830.96	-2.67017	0.706587	5.39962e-06	0.000635379	BAG domain
FV_005885	6228.04	-1.43476	0.236904	6.47114e-11	4.69697e-08	-
FV_000722	1912.75	-1.08459	0.193864	1.09281e-09	4.7592e-07	L-lysine 6-monooxygenase (NADPH-requiring)
FV_009896	3581.53	-2.67737	0.728502	7.57403e-06	0.000845767	BAG domain
FV_015630	1257.91	-1.14054	0.222945	1.44037e-08	4.37637e-06	-
FV_000916	212024	-1.02043	0.207284	4.1163e-08	1.0545e-05	Belongs to the heat shock protein 70 family
FV_001174	25448	-1.05614	0.167811	1.58335e-11	1.3791e-08	DnaJ central domain
FV_003307	80.3537	-1.30598	0.38096	2.40598e-05	0.00194037	Nadh flavin oxidoreductase nadh oxidase
