# Supplementary material for: Integrated transcriptome and metabolome analysis provides insights into blue light response of Flammulina filiformis
Source: AMB Express. 2024 Feb 13;14:21. doi: 10.1186/s13568-024-01680-w (PMC10864240; doi:10.1186/s13568-024-01680-w)
Supplement: Supplementary file 3 — Supplementary Material 3 [file 13568_2024_1680_MOESM3_ESM.xlsx]

## Sheet: Sheet1
Table S3 Blue light downregulated genes (compared to dark condition) in the stipes of F. filiformis.
MergedKey	WBB_vs_WHB_results.all.xls.V1	WBB_vs_WHB_results.all.xls.V2	WBB_vs_WHB_results.all.xls.V3	WBB_vs_WHB_results.all.xls.V4	WBB_vs_WHB_results.all.xls.V5	annotation
MergedKey	baseMean	log2FoldChange	lfcSE	pvalue	padj	Description
FV_001814	1116.16	-1.00207	0.219495	3.655e-07	1.01749e-05	Arginase deacetylase
FV_008947	13270.3	-1.00389	0.234946	1.4009e-06	3.17043e-05	Binds to actin and affects the structure of the cytoskeleton. At high concentrations, profilin prevents the polymerization of actin, whereas it enhances it at low concentrations
FV_002363	387.707	-1.00631	0.17393	5.65422e-10	3.27489e-08	Variant SH3 domain
FV_015405	1064.46	-1.00768	0.184685	3.73242e-09	1.7818e-07	Glutathione S-transferase C-terminal-like protein
FV_005382	697.463	-1.01168	0.2346	1.15591e-06	2.69587e-05	NA
FV_006420	133.18	-1.01197	0.269422	1.17614e-05	0.000191649	DUF1237
FV_003912	68.3872	-1.01399	0.409484	0.000714949	0.00581381	NA
FV_008632	1712.2	-1.0155	0.20687	6.77764e-08	2.35982e-06	cytochrome p450
FV_007982	371.28	-1.01662	0.263149	7.65851e-06	0.000132947	Phytochrome region
FV_006645	3284.9	-1.01669	0.170519	1.92158e-10	1.26115e-08	Catalyzes the rate-limiting step of the oxidative pentose-phosphate pathway, which represents a route for the dissimilation of carbohydrates besides glycolysis
FV_004184	8274.89	-1.01744	0.293608	3.62584e-05	0.00049844	Alpha amylase, catalytic domain
FV_013657	36.3949	-1.0192	0.386637	0.000490221	0.00429509	Dynamin GTPase effector domain
FV_012866	174.134	-1.02121	0.249466	2.97563e-06	5.94203e-05	-
FV_015203	442.52	-1.02243	0.241762	1.64501e-06	3.61867e-05	Serine/threonine phosphatases, family 2C, catalytic domain
FV_007920	1526.06	-1.02259	0.177709	6.62124e-10	3.76363e-08	Cation transporter/ATPase, N-terminus
FV_015461	3367.88	-1.02291	0.23006	6.20817e-07	1.57138e-05	NA
FV_005567	17290.3	-1.02316	0.223867	3.71099e-07	1.02606e-05	Homocysteine S-methyltransferase
FV_007224	5230.68	-1.02437	0.189066	4.52426e-09	2.10146e-07	Delta-1-pyrroline-5-carboxylate dehydrogenase
FV_004444	10397.6	-1.02639	0.198456	1.71445e-08	6.89221e-07	NA
FV_001962	295.61	-1.03166	0.274531	1.13521e-05	0.000186471	Amino acid transporter
FV_006210	1272.78	-1.03202	0.223118	2.67365e-07	7.7612e-06	AMMECR1
FV_000176	201.416	-1.03228	0.259697	4.78301e-06	8.95148e-05	Putative peptidase family
FV_011252	6055.36	-1.03293	0.160425	9.40691e-12	8.57925e-10	FGGY family of carbohydrate kinases, C-terminal domain
FV_002544	1034.61	-1.03355	0.22621	3.49369e-07	9.79276e-06	NA
FV_006780	2960.54	-1.03557	0.229747	4.61992e-07	1.23816e-05	E set domain-containing protein
FV_007600	3038.71	-1.03697	0.216075	1.16213e-07	3.75723e-06	Cys/Met metabolism PLP-dependent enzyme
FV_001737	373.785	-1.03961	0.200076	1.51114e-08	6.17648e-07	-
FV_008638	755.884	-1.04058	0.151033	4.37195e-13	5.04053e-11	-
FV_008752	5122.48	-1.04213	0.256847	3.34234e-06	6.58818e-05	NA
FV_016365	509.88	-1.04224	0.169215	5.60329e-11	4.25328e-09	Aldo keto reductase
FV_006340	485.915	-1.04466	0.1619	8.34581e-12	7.72683e-10	Platelet-activating factor acetylhydrolase, isoform II
FV_016137	25165	-1.04616	0.189596	2.08548e-09	1.07087e-07	Major Facilitator Superfamily
FV_010352	447.361	-1.04668	0.195987	6.81342e-09	3.02788e-07	-
FV_013967	190.703	-1.04678	0.279916	1.20403e-05	0.000195541	Phosphate transporter family
FV_016621	150.334	-1.04862	0.294627	2.38854e-05	0.000346268	NA
FV_016423	662.426	-1.0497	0.205569	2.37752e-08	9.22403e-07	NA
FV_013597	885.713	-1.05185	0.320433	6.10806e-05	0.000770346	Belongs to the multicopper oxidase family
FV_002661	1182.6	-1.05385	0.167298	2.26186e-11	1.88042e-09	Phosphoribosylglycinamide synthetase, C domain
FV_011188	1450.82	-1.05405	0.248854	1.54374e-06	3.44271e-05	DnaJ molecular chaperone homology domain
FV_003011	89.1546	-1.0555	0.282279	1.22183e-05	0.000197639	Phosphorylates Ins(1,3,4,5,6)P5 at position 2 to form Ins(1,2,3,4,5,6)P6 (InsP6 or phytate)
FV_007218	1835.53	-1.05685	0.144674	2.14994e-14	3.0911e-12	cytochrome p450
FV_002315	290.166	-1.05985	0.279817	9.86786e-06	0.000166109	NA
FV_002767	1383.8	-1.06216	0.153308	3.25393e-13	3.8608e-11	5' nucleotidase, deoxy (Pyrimidine), cytosolic type C protein (NT5C)
FV_006917	675.171	-1.06226	0.171731	4.56998e-11	3.58922e-09	Catalyzes the oxidation of 3-carboxy-2-hydroxy-4- methylpentanoate (3-isopropylmalate) to 3-carboxy-4-methyl-2- oxopentanoate. The product decarboxylates to 4-methyl-2 oxopentanoate
FV_007918	1738.46	-1.06234	0.136422	5.06555e-16	1.16804e-13	Cation transporter/ATPase, N-terminus
FV_014416	931.922	-1.06546	0.183985	5.14364e-10	3.03674e-08	Voltage-gated potassium channel beta-2 subunit
FV_013881	193.649	-1.0663	0.281462	9.77649e-06	0.000164798	Rhodanese Homology Domain
FV_001580	971.994	-1.06674	0.221412	1.0162e-07	3.36718e-06	Hydroxyacylglutathione hydrolase
FV_011044	1040.27	-1.06735	0.175968	9.82055e-11	6.97773e-09	Peptide methionine sulfoxide reductase
FV_016672	2829.81	-1.07182	0.234571	3.33469e-07	9.41183e-06	Catalyzes the reversible phosphorylation of S-methyl-5'- thioadenosine (MTA) to adenine and 5-methylthioribose-1-phosphate. Involved in the breakdown of MTA, a major by-product of polyamine biosynthesis. Responsible for the first step in the methionine salvage pathway after MTA has been generated from S- adenosylmethionine. Has broad substrate specificity with 6- aminopurine nucleosides as prefer…
FV_010313	757.846	-1.07244	0.193737	2.24406e-09	1.13795e-07	NA
FV_008631	459.376	-1.07708	0.213336	3.14721e-08	1.18068e-06	iron ion binding
FV_007919	437.293	-1.07795	0.169743	1.60574e-11	1.38195e-09	NA
FV_014627	637.088	-1.07965	0.161647	1.80064e-12	1.88083e-10	Arginase deacetylase
FV_015114	2065.29	-1.07989	0.133594	2.74434e-17	8.82595e-15	Aldo keto reductase
FV_001495	664.696	-1.08078	0.230393	1.86846e-07	5.7814e-06	ABC transporter
FV_016228	239.586	-1.08342	0.264922	2.85219e-06	5.77095e-05	Helix-turn-helix XRE-family like proteins
FV_012408	5662.05	-1.08406	0.250851	1.02655e-06	2.42658e-05	C-terminal domain of 1-Cys peroxiredoxin
FV_006126	4230.26	-1.08711	0.184816	2.94523e-10	1.82709e-08	-
FV_006576	6378.15	-1.08891	0.116636	7.59628e-22	4.42067e-19	Cobalamin-independent synthase, N-terminal domain
FV_014572	12038	-1.0895	0.154008	1.10879e-13	1.47288e-11	Glutaredoxin
FV_003088	2109.18	-1.09246	0.182827	1.66488e-10	1.11183e-08	Phosphoglycerate mutase-like protein
FV_007055	32.4604	-1.09311	0.419559	0.000493962	0.00431502	NAD(P)H-binding
FV_015796	609.689	-1.09315	0.333236	6.06573e-05	0.000767384	Glycosyl hydrolases family 28
FV_002300	102.545	-1.09359	0.319894	3.82877e-05	0.000523979	Membrane bound O-acyl transferase family
FV_009418	12739.1	-1.09847	0.173348	1.7098e-11	1.45107e-09	Domain of unknown function (DUF1966)
FV_003712	223.344	-1.09969	0.189294	4.58362e-10	2.7459e-08	NA
FV_015118	117.541	-1.10041	0.315609	2.9528e-05	0.000417182	Kex protein
FV_002287	121.746	-1.10136	0.343535	7.78665e-05	0.000939394	NA
FV_008092	9444.98	-1.10204	0.164314	1.45904e-12	1.55051e-10	Aldolase
FV_011141	1420.03	-1.10595	0.239013	2.4839e-07	7.31464e-06	NA
FV_009925	56.7784	-1.10861	0.427481	0.000482563	0.00424273	-
FV_009417	11748.1	-1.10964	0.183314	1.01847e-10	7.19464e-09	Glycoside hydrolase family 13 protein
FV_000725	371.405	-1.11104	0.160595	3.36946e-13	3.95944e-11	S-adenosyl-L-methionine-dependent methyltransferase
FV_008773	580.379	-1.11204	0.280452	4.60674e-06	8.68811e-05	-
FV_013830	41.1612	-1.11239	0.372448	0.000162019	0.00173301	NA
FV_016057	458.072	-1.113	0.255267	8.48152e-07	2.04443e-05	Protein tyrosine kinase
FV_010757	2474.25	-1.11374	0.188627	2.50152e-10	1.57583e-08	Rieske [2Fe-2S] domain
FV_015820	1443.5	-1.11415	0.158146	1.36683e-13	1.75832e-11	Caspase domain
FV_002435	3349.79	-1.1159	0.17657	1.73225e-11	1.45999e-09	NAD-P-binding protein
FV_005268	328.063	-1.1165	0.311354	2.01022e-05	0.000298867	GAF domain-like protein
FV_013057	981.853	-1.11677	0.202616	2.47757e-09	1.23585e-07	NA
FV_016362	145.482	-1.11856	0.308252	1.72624e-05	0.000260771	Kynurenine alpha-aminoadipate aminotransferase
FV_004285	59.9201	-1.11919	0.423697	0.000421116	0.00380937	Reversible hydration of carbon dioxide
FV_006612	982.026	-1.12473	0.181816	4.34602e-11	3.48665e-09	NA
FV_012288	842.197	-1.12633	0.268	1.67423e-06	3.65371e-05	to MEROPS cysteine peptidase family C14
FV_007101	683.741	-1.12702	0.240387	1.81928e-07	5.6718e-06	Phosphoadenosine phosphosulfate reductase family
FV_005455	199.746	-1.12803	0.347961	6.69365e-05	0.000830488	Gti1/Pac2 family
FV_004458	3777.42	-1.12861	0.263526	1.17542e-06	2.73096e-05	Amidohydrolase family
FV_007825	2106.31	-1.13005	0.224514	3.29617e-08	1.22812e-06	NA
FV_009519	194.161	-1.13084	0.338346	4.72633e-05	0.000617759	NA
FV_006473	2689.75	-1.13813	0.522054	0.00120936	0.00885535	Belongs to the multicopper oxidase family
FV_015798	11683.8	-1.13972	0.48796	0.000850012	0.00668716	Belongs to the cytochrome P450 family
FV_014990	1119.96	-1.14424	0.271295	1.52697e-06	3.41777e-05	FtsJ-like methyltransferase
FV_006499	485.109	-1.14508	0.143478	1.07194e-16	2.84787e-14	-
FV_000732	240.316	-1.14724	0.232068	5.08672e-08	1.83377e-06	Methyltransferase domain
FV_002370	1590.49	-1.15099	0.193668	1.92975e-10	1.26115e-08	UDP-glucose 4-epimerase
FV_000304	606.458	-1.15537	0.215048	5.20784e-09	2.36599e-07	Molybdopterin binding oxidoreductase
FV_001311	576.41	-1.15812	0.176617	3.8359e-12	3.78052e-10	Galactose-1-phosphate uridyl transferase, N-terminal domain
FV_005263	7096.02	-1.15847	0.210281	2.33494e-09	1.17915e-07	-
FV_004905	3971.56	-1.1604	0.266696	8.59898e-07	2.0646e-05	Pyridoxamine 5'-phosphate oxidase like
FV_000322	222.509	-1.161	0.224812	1.61032e-08	6.51645e-07	CSN8/PSMD8/EIF3K family
FV_007883	13283.7	-1.16398	0.193705	1.3336e-10	9.15611e-09	Expressed protein
FV_012509	174.497	-1.16591	0.24901	1.83911e-07	5.71901e-06	-
FV_003494	54.1427	-1.16801	0.333872	2.78924e-05	0.000396364	DJ-1/PfpI family
FV_011942	142.078	-1.1696	0.331161	2.37074e-05	0.000344096	NA
FV_010130	174.013	-1.17005	0.255827	3.07168e-07	8.77081e-06	FAD binding domain
FV_016454	89.3016	-1.17199	0.462514	0.000524165	0.00452708	SC15 protein
FV_001562	5297.39	-1.17768	0.178517	2.89252e-12	2.8975e-10	Belongs to the GPI family
FV_010600	1084.61	-1.18059	0.182175	6.30741e-12	5.97541e-10	DUF1295-domain-containing protein
FV_011332	182.78	-1.18176	0.244753	8.84597e-08	2.98637e-06	Lysine methyltransferase
FV_001655	215.327	-1.18398	0.257623	2.72474e-07	7.89076e-06	-
FV_014293	480.947	-1.18839	0.613471	0.0018743	0.0125856	NA
FV_000508	240.621	-1.18841	0.191181	3.5187e-11	2.86681e-09	Belongs to the eIF-2B alpha beta delta subunits family
FV_002808	31.0712	-1.18873	0.4799	0.000633381	0.00528143	NA
FV_012220	67.5907	-1.20126	0.344137	2.73884e-05	0.000389655	determination of stomach left/right asymmetry
FV_005246	15553.3	-1.20189	0.159877	3.86465e-15	6.6521e-13	Transaldolase is important for the balance of metabolites in the pentose-phosphate pathway
FV_000839	506.356	-1.20443	0.260809	2.39608e-07	7.10741e-06	oxidoreductase
FV_009837	3568.02	-1.21255	0.15942	1.52974e-15	3.06474e-13	Belongs to the mitochondrial carrier (TC 2.A.29) family
FV_011998	646.923	-1.21426	0.569865	0.0012588	0.00913923	-
FV_009161	10495.9	-1.21484	0.155653	4.05417e-16	9.9092e-14	Belongs to the phosphohexose mutase family
FV_005589	698.191	-1.219	0.698269	0.0025009	0.0159102	-
FV_006577	83.7275	-1.22037	0.312895	5.66784e-06	0.000103229	Acetyltransferase (GNAT) domain
FV_005077	477.213	-1.22049	0.20679	2.36697e-10	1.51449e-08	Sugar (and other) transporter
FV_010394	288.167	-1.22088	0.363237	4.14918e-05	0.00055661	NA
FV_012519	105.502	-1.22321	0.538802	0.000949014	0.00729887	-
FV_013989	91.6138	-1.22413	0.24866	5.57415e-08	1.99186e-06	MFS general substrate transporter
FV_015137	154.328	-1.22715	0.23156	7.58239e-09	3.33325e-07	NA
FV_008912	430.481	-1.2279	0.257846	1.18217e-07	3.81195e-06	Major Facilitator Superfamily
FV_012174	158.936	-1.22862	0.234101	9.80187e-09	4.18842e-07	Belongs to the short-chain dehydrogenases reductases (SDR) family
FV_013046	59.459	-1.23426	0.312822	4.8197e-06	9.00635e-05	-
FV_000263	110.826	-1.24042	0.375833	5.11846e-05	0.000664747	Nucleoside-diphosphate-sugar epimerase
FV_005756	11285.8	-1.24345	0.236539	9.20463e-09	3.97491e-07	NA
FV_004312	1677.75	-1.2436	0.206427	1.09645e-10	7.61346e-09	Belongs to the D-isomer specific 2-hydroxyacid dehydrogenase family
FV_000285	474.393	-1.24518	0.263372	1.3831e-07	4.37899e-06	Belongs to the FMO family
FV_008949	207.662	-1.24697	0.330082	8.86443e-06	0.000151514	NA
FV_008367	117.191	-1.25207	0.263749	1.29167e-07	4.11081e-06	Methyltransferase domain
FV_004548	673.001	-1.25339	0.188333	1.86666e-12	1.93326e-10	-
FV_004781	6793.27	-1.25389	0.232745	4.5396e-09	2.10146e-07	Catalyzes the first intracellular reaction of sulfate assimilation, forming adenosine-5'-phosphosulfate (APS) from inorganic sulfate and ATP. Plays an important role in sulfate activation as a component of the biosynthesis pathway of sulfur- containing amino acids
FV_001727	624.944	-1.25439	0.314911	3.83998e-06	7.41365e-05	Phytanoyl-CoA dioxygenase (PhyH)
FV_014199	138.044	-1.26031	0.219953	6.56307e-10	3.76363e-08	Major Facilitator Superfamily
FV_010037	866.897	-1.26184	0.160758	2.81822e-16	7.02888e-14	AICARFT/IMPCHase bienzyme
FV_016671	30.7051	-1.26573	0.515813	0.000633229	0.00528143	NA
FV_010791	614.827	-1.27001	0.213165	1.63052e-10	1.09487e-08	Frag1/DRAM/Sfk1 family
FV_015644	97.5924	-1.27009	0.262621	8.26485e-08	2.8135e-06	Homolog of CLP1 of Coprinus cinereus and of Schizophyllum commune
FV_016424	467.377	-1.277	0.180097	8.81822e-14	1.18426e-11	NA
FV_001263	474.148	-1.27726	0.167271	1.50147e-15	3.05825e-13	Catalyzes the transfer of a two-carbon ketol group from a ketose donor to an aldose acceptor, via a covalent intermediate with the cofactor thiamine pyrophosphate
FV_015117	71.491	-1.28439	0.368406	2.62214e-05	0.000374359	Proprotein convertase P-domain
FV_010601	1089.69	-1.28951	0.247808	1.19117e-08	4.97076e-07	NA
FV_011390	134.021	-1.29596	0.235497	2.36076e-09	1.18728e-07	NA
FV_012296	224.95	-1.29667	0.33883	7.11511e-06	0.00012422	Glycosyl Hydrolase Family 88
FV_009894	39.0752	-1.29726	0.508148	0.000473381	0.00418057	NA
FV_008112	15569.9	-1.3004	0.171758	1.49534e-15	3.05825e-13	-
FV_008929	337.023	-1.30816	0.190525	4.27844e-13	4.9797e-11	-
FV_013863	27619.7	-1.30867	0.2553	1.76775e-08	7.08318e-07	NA
FV_002193	9219.84	-1.3119	0.14544	1.18207e-20	6.28093e-18	Enolase, N-terminal domain
FV_004752	560.352	-1.31474	0.151324	2.45069e-19	1.15192e-16	LAG1, DNA binding
FV_011253	1351.36	-1.31835	0.225922	3.33254e-10	2.01619e-08	Belongs to the peptidase S33 family
FV_014569	3772.48	-1.31988	0.249038	6.76879e-09	3.01903e-07	Hemerythrin HHE cation binding domain
FV_010039	204.368	-1.32737	0.392282	3.58747e-05	0.000495956	NA
FV_005462	2633.48	-1.33195	0.142296	2.75344e-22	1.68249e-19	NA
FV_001180	5547.44	-1.34052	0.172202	4.35325e-16	1.04316e-13	phosphoglycerate kinase
FV_009743	478.301	-1.34231	0.282999	1.21404e-07	3.9044e-06	Fungal trichothecene efflux pump (TRI12)
FV_010395	4776.09	-1.3428	0.517644	0.000388068	0.00356317	cytochrome p450
FV_008416	134.758	-1.3431	0.405987	4.63772e-05	0.000610628	cytochrome p450
FV_005450	1128.95	-1.34408	0.220903	7.14207e-11	5.22654e-09	Belongs to the short-chain dehydrogenases reductases (SDR) family
FV_006193	995.754	-1.35018	0.212648	1.34209e-11	1.17998e-09	Glycosyl Hydrolase Family 88
FV_016056	1191.44	-1.35218	0.533397	0.000451504	0.00403645	Predicted membrane protein (DUF2306)
FV_004210	1954.52	-1.35575	0.261807	1.32194e-08	5.43953e-07	Belongs to the protein kinase superfamily
FV_005062	30.0331	-1.36307	0.517653	0.000381753	0.00351576	Histone-like transcription factor (CBF/NF-Y) and archaeal histone
FV_001262	5210.94	-1.36623	0.165883	1.12654e-17	3.93355e-15	Transketolase, thiamine diphosphate binding domain
FV_012609	584.178	-1.37022	0.258111	6.49009e-09	2.91629e-07	NA
FV_016477	42.2428	-1.37612	0.426974	6.38083e-05	0.000796528	KR domain
FV_010621	804.733	-1.37989	0.275497	3.1495e-08	1.18068e-06	Phosphotransferase enzyme family
FV_003882	923.648	-1.38067	0.318521	7.86556e-07	1.90757e-05	-
FV_006546	46.6981	-1.38798	0.58781	0.000702553	0.00573092	amidohydrolase 2
FV_002646	5501.42	-1.3887	0.250157	1.66652e-09	8.81668e-08	Beta-flanking protein
FV_008368	123.511	-1.39017	0.219364	1.49418e-11	1.30432e-09	S-adenosyl-L-methionine-dependent methyltransferase
FV_012380	37.8118	-1.39198	0.571595	0.000598012	0.00504825	-
FV_008731	525.776	-1.41147	0.161771	1.70088e-19	8.31459e-17	-
FV_006179	82.3515	-1.41367	0.304241	1.94315e-07	5.96663e-06	S-adenosyl-L-methionine-dependent protein-lysine N- methyltransferase that methylates elongation factor 1-alpha
FV_014871	32.2154	-1.41555	0.463989	0.000110391	0.0012573	NA
FV_002452	3452.52	-1.41596	0.648259	0.00099821	0.00760544	NA
FV_000579	2064.15	-1.42233	0.220332	6.48432e-12	6.09576e-10	Catalyzes the oxidation of uric acid to 5- hydroxyisourate, which is further processed to form (S)-allantoin
FV_012841	2444.45	-1.42496	0.281978	2.4266e-08	9.38466e-07	-
FV_008098	184.202	-1.42586	0.389854	1.27179e-05	0.000203437	NA
FV_013017	7372.86	-1.43456	0.237662	9.32159e-11	6.66194e-09	NA
FV_005780	411.55	-1.43734	0.196712	1.67621e-14	2.49817e-12	NA
FV_010803	1531.69	-1.43971	0.2983	7.7794e-08	2.65565e-06	Acetate kinase
FV_006240	322.593	-1.44308	0.222911	5.76052e-12	5.49995e-10	pfkB family carbohydrate kinase
FV_016251	54.666	-1.44354	0.316144	2.92115e-07	8.39986e-06	NA
FV_012842	2824.65	-1.45212	0.572815	0.000425427	0.00383984	Belongs to the major facilitator superfamily. Sugar transporter (TC 2.A.1.1) family
FV_010419	15873.4	-1.45572	0.152035	6.2089e-23	4.2155e-20	Transketolase, thiamine diphosphate binding domain
FV_011559	62.63	-1.4622	0.330362	5.43251e-07	1.40957e-05	Multifunctional protein that exhibits several independent functions at different levels of the cellular processes. 5'-3' exonuclease component of the nonsense-mediated mRNA decay (NMD) which is a highly conserved mRNA degradation pathway, an RNA surveillance system whose role is to identify and rid cells of mRNA with premature termination codons and thus prevents accumulation of potentially harmf…
FV_006386	253.682	-1.46897	0.249855	2.3952e-10	1.52457e-08	-
FV_003585	545.282	-1.46963	0.267382	2.20928e-09	1.12498e-07	aryl-alcohol dehydrogenase
FV_015150	40.9919	-1.4728	0.401475	1.28085e-05	0.000204085	geranylgeranyl pyrophosphate synthetase
FV_009687	1896.89	-1.48479	0.738818	0.00132467	0.00952285	mismatched base pair and cruciform DNA recognition protein
FV_008412	920.106	-1.48727	0.252361	2.14147e-10	1.3847e-08	haloacid dehalogenase-like hydrolase
FV_013147	5468.09	-1.4887	0.178648	4.69222e-18	1.79199e-15	Dehydrogenase
FV_003711	288.795	-1.48928	0.1952	1.43405e-15	3.02165e-13	O-acetyl-ADP-ribose deacetylase activity
FV_010380	1514	-1.49211	0.272582	2.46406e-09	1.23415e-07	O-methyltransferase
FV_007881	23438.4	-1.49583	0.18674	6.98039e-17	2.03113e-14	-
FV_014696	407.002	-1.4976	0.269394	1.53208e-09	8.21211e-08	-
FV_002186	86.0839	-1.50003	0.30811	6.32876e-08	2.22252e-06	CDF-like metal transporter
FV_013202	32069.6	-1.50274	0.500862	0.00011265	0.00127709	Stereospecific condensation of phosphoenolpyruvate (PEP) and D-erythrose-4-phosphate (E4P) giving rise to 3-deoxy-D- arabino-heptulosonate-7-phosphate (DAHP)
FV_005571	7557.28	-1.50327	0.264718	7.60809e-10	4.26507e-08	Peptide transporter MTD1
FV_001300	34717.3	-1.50492	0.18842	8.29309e-17	2.35697e-14	NA
FV_005553	36.2909	-1.50955	0.407033	1.09811e-05	0.000181207	RNase H
FV_015640	1853.83	-1.50967	0.22339	8.33281e-13	9.25775e-11	cytochrome p450
FV_007142	271.694	-1.51124	0.246871	5.34991e-11	4.11203e-09	Ankyrin repeats (3 copies)
FV_014903	53.1821	-1.51291	0.352083	9.58149e-07	2.28702e-05	NA
FV_008014	3673	-1.51331	0.197554	1.10829e-15	2.41865e-13	Belongs to the cytochrome P450 family
FV_014857	239.794	-1.51593	0.195088	4.77907e-16	1.12317e-13	NA
FV_013385	7667.74	-1.52935	0.691849	0.000864653	0.00677367	-
FV_015632	13993.7	-1.53881	0.202844	1.94152e-15	3.68454e-13	-
FV_000346	605.472	-1.54089	0.203472	2.15665e-15	3.9934e-13	Belongs to the short-chain dehydrogenases reductases (SDR) family
FV_007769	10868.8	-1.54093	0.210172	1.39897e-14	2.11072e-12	K+ potassium transporter
FV_004403	438.233	-1.55163	0.265277	2.77674e-10	1.73135e-08	YCII-related domain
FV_002844	1639.85	-1.55557	0.205076	1.9597e-15	3.68454e-13	Biotin and Thiamin Synthesis associated domain
FV_014635	814.684	-1.55791	0.210642	8.20538e-15	1.31945e-12	Alpha beta-hydrolase
FV_008486	51.4281	-1.55917	0.652634	0.000601934	0.00506628	hydrophobin
FV_016723	210.662	-1.56611	0.240253	4.0898e-12	3.99851e-10	HpcH/HpaI aldolase/citrate lyase family
FV_005221	100.695	-1.57252	0.258485	6.96665e-11	5.12888e-09	Enoyl-(Acyl carrier protein) reductase
FV_012500	1573.21	-1.59072	0.515556	8.38849e-05	0.000999179	S-adenosyl-L-methionine-dependent methyltransferase
FV_001801	68.7705	-1.59207	0.322501	4.4634e-08	1.63806e-06	Aldo/keto reductase family
FV_013496	312.426	-1.60101	0.217912	1.20098e-14	1.83464e-12	Belongs to the PdxS SNZ family
FV_010059	3625.93	-1.61244	0.504988	5.86792e-05	0.000745446	Major Facilitator Superfamily
FV_005033	91.3406	-1.61393	0.48523	3.87498e-05	0.000527352	MFS general substrate transporter
FV_011175	1346.57	-1.62427	0.215092	2.46855e-15	4.43649e-13	alpha beta-hydrolase
FV_015797	3819.18	-1.62509	0.638109	0.000386246	0.00354911	Belongs to the cytochrome P450 family
FV_004600	14589.1	-1.62658	0.228526	6.22714e-14	8.55077e-12	NA
FV_001927	83.4126	-1.64226	0.296382	1.70814e-09	8.99794e-08	NA
FV_011516	1104.29	-1.65132	0.638641	0.000342151	0.0032289	NA
FV_006545	93.7827	-1.6544	0.51969	6.12541e-05	0.000771738	Amidohydrolase
FV_015488	1141.44	-1.66769	0.207004	4.48822e-17	1.40643e-14	NA
FV_012524	2832.3	-1.68653	0.172176	6.87896e-24	5.25424e-21	BPG-independent PGAM N-terminus (iPGM_N)
FV_000905	2804.96	-1.68904	0.755379	0.000772102	0.00616013	-
FV_004599	103620	-1.69085	0.237591	6.85926e-14	9.31411e-12	Phenylalanine
FV_002461	992.649	-1.69094	0.299913	9.09588e-10	5.02569e-08	Eukaryotic protein of unknown function (DUF953)
FV_009048	68.8686	-1.6958	0.383912	5.09788e-07	1.33407e-05	deacetylase
FV_003010	1614.3	-1.69884	0.555891	8.81174e-05	0.00104349	Taurine catabolism dioxygenase
FV_006237	114.89	-1.71227	0.301101	7.02939e-10	3.95881e-08	Rdx family
FV_004602	1063.92	-1.72092	0.284264	7.53962e-11	5.48463e-09	TFIIH basal transcription factor complex, subunit SSL1
FV_009911	27195.8	-1.72831	0.181413	9.40476e-23	6.04924e-20	-
FV_009049	548.332	-1.73388	0.282691	4.55256e-11	3.58922e-09	Transaldolase/Fructose-6-phosphate aldolase
FV_006908	69080.2	-1.74155	0.458054	6.32254e-06	0.0001128	NA
FV_007186	5475.38	-1.76366	0.175007	4.11666e-25	3.35398e-22	GATA zinc finger
FV_003330	398.285	-1.77099	0.307892	4.63941e-10	2.76577e-08	IucA / IucC family
FV_001640	2617.27	-1.78014	0.630249	0.00016987	0.0018005	Glycoside hydrolase family 55 protein
FV_016371	10162.1	-1.78169	0.265096	9.69027e-13	1.06689e-10	Destroys radicals which are normally produced within the cells and which are toxic to biological systems
FV_013348	5344.09	-1.78347	0.227847	2.76542e-16	7.02888e-14	-
FV_010605	116.726	-1.78756	0.389953	2.24041e-07	6.7195e-06	NA
FV_015113	134.534	-1.79937	0.293272	4.5816e-11	3.58922e-09	FAD-binding domain
FV_001225	37.2675	-1.81849	0.647732	0.000191734	0.00198744	-
FV_008100	876.025	-1.82024	0.276179	2.32655e-12	2.36939e-10	Benomyl methotrexate resistance protein
FV_004814	3112.51	-1.82045	0.216638	2.46593e-18	1.00454e-15	-
FV_001260	3720.66	-1.84197	0.21969	2.80434e-18	1.10554e-15	Nucleoside diphosphate kinase
FV_012539	45.0744	-1.8671	0.403567	1.94046e-07	5.96663e-06	Belongs to the short-chain dehydrogenases reductases (SDR) family
FV_013326	11423.8	-1.8744	0.263087	5.93199e-14	8.33274e-12	D-arabinono-1,4-lactone oxidase
FV_016722	86.513	-1.87931	0.352555	5.0702e-09	2.32071e-07	Aldolase
FV_014193	1238.05	-1.89159	0.135727	2.16848e-45	1.32505e-41	NA
FV_006938	1565.76	-1.89379	0.292197	4.74596e-12	4.6032e-10	short-chain dehydrogenase reductase
FV_014339	71.6694	-1.90371	0.447176	9.82321e-07	2.34014e-05	NA
FV_001819	283.065	-1.92058	0.705557	0.000217977	0.0022107	NA
FV_004187	451.305	-1.95243	0.619215	6.0726e-05	0.000767459	Glucosamine-6-phosphate
FV_015489	3576.21	-1.97538	0.248822	1.04253e-16	2.83128e-14	to 4-aminobenzoate hydroxylase
FV_016298	76.0109	-1.98557	0.532587	8.22077e-06	0.000141501	-
FV_010777	17756.7	-1.98688	0.618516	4.90414e-05	0.00063759	-
FV_015124	696.793	-1.98975	0.701742	0.000155836	0.00168084	Ctr copper transporter family
FV_010840	2494.07	-1.98996	0.777367	0.000320509	0.00305058	-
FV_006472	5985.38	-1.99455	0.529351	6.99612e-06	0.000122317	Belongs to the multicopper oxidase family
FV_001258	265.608	-1.9948	0.268307	5.55876e-15	9.05781e-13	Belongs to the glycosyl hydrolase 31 family
FV_012429	546.132	-2.01127	0.290189	2.16367e-13	2.64422e-11	PPIases accelerate the folding of proteins. It catalyzes the cis-trans isomerization of proline imidic peptide bonds in oligopeptides
FV_006349	57.8984	-2.02082	0.521406	4.68129e-06	8.81101e-05	-
FV_010776	4940.42	-2.04194	0.718601	0.000148838	0.00162116	-
FV_000576	1268.84	-2.06972	0.311878	1.61929e-12	1.70598e-10	Catalyzes the synthesis of activated sulfate
FV_007730	573.872	-2.12749	0.55493	5.12673e-06	9.5074e-05	-
FV_006089	1975.45	-2.14767	0.253151	1.14413e-18	4.82152e-16	Class III ADH enzyme
FV_014737	133.6	-2.16073	0.297415	1.98829e-14	2.89272e-12	AMP-binding enzyme C-terminal domain
FV_016366	1506.79	-2.17928	0.251933	2.67209e-19	1.20947e-16	Belongs to the class-II pyridine nucleotide-disulfide oxidoreductase family
FV_013204	1531.37	-2.18411	0.263121	5.34748e-18	1.98035e-15	NA
FV_009926	632.605	-2.20688	0.515662	7.75725e-07	1.89603e-05	multidrug resistance protein 4
FV_005497	1687.95	-2.21721	0.211114	4.93961e-27	5.4879e-24	Glycosyl hydrolase catalytic core
FV_003345	2242.94	-2.24457	0.286164	2.20885e-16	5.74348e-14	NADH:flavin oxidoreductase / NADH oxidase family
FV_005546	118.51	-2.26862	0.311874	1.83273e-14	2.69854e-12	acyl-CoA N-acyltransferase
FV_015126	718.793	-2.27234	0.591988	4.89109e-06	9.11189e-05	FAD-binding domain
FV_007692	62.6993	-2.3167	0.571668	2.16302e-06	4.52716e-05	Pyridine nucleotide-disulphide oxidoreductase
FV_013901	265.447	-2.3266	0.664288	1.71069e-05	0.000259062	Candidate Quinone reductase
FV_015819	3828.01	-2.32672	0.45185	1.19175e-08	4.97076e-07	NA
FV_015683	4093.24	-2.34874	0.749071	5.68769e-05	0.000726324	Non-catalytic module family expn protein
FV_010983	412.982	-2.36535	0.322812	1.17325e-14	1.81497e-12	cytochrome P450
FV_012180	26.8929	-2.37627	0.922719	0.000318054	0.0030343	SNF2 family N-terminal domain
FV_013473	78.421	-2.39616	0.345574	2.25731e-13	2.70457e-11	-
FV_016055	1103.93	-2.39789	0.547247	4.81841e-07	1.27458e-05	NA
FV_006544	1051.97	-2.40466	0.702357	2.20565e-05	0.000323593	Cytochrome P450
FV_016739	5958.27	-2.46856	0.236677	9.61191e-27	9.78893e-24	Peptidyl-prolyl cis-trans isomerase
FV_009302	751.246	-2.4808	0.236161	4.24029e-27	5.18206e-24	ZIP Zinc transporter
FV_009686	2193.4	-2.51616	0.29189	3.4142e-19	1.49017e-16	mismatched base pair and cruciform DNA recognition protein
FV_015630	1187.96	-2.52183	0.214511	3.40665e-33	6.93879e-30	-
FV_014738	191.701	-2.57577	0.290197	3.60539e-20	1.83589e-17	AMP-binding enzyme C-terminal domain
FV_004808	310.455	-2.65937	0.252396	3.09988e-27	4.2093e-24	Zinc finger, C2H2 type
FV_007691	36.8956	-2.78141	0.658736	1.08631e-06	2.55304e-05	Pyridine nucleotide-disulphide oxidoreductase
FV_015300	1272.69	-2.79197	0.561991	2.8508e-08	1.08197e-06	Mismatched base pair and cruciform DNA recognition protein
FV_014229	1874.03	-3.06772	0.289445	1.79585e-27	2.74339e-24	Belongs to the major facilitator superfamily. Sugar transporter (TC 2.A.1.1) family
FV_005707	1688.99	-3.13416	0.279852	2.00895e-30	3.50734e-27	D-lactaldehyde dehydrogenase
FV_015621	1257.9	-3.21095	0.551117	2.44908e-10	1.55079e-08	-
FV_010775	5387.13	-3.4681	0.772254	2.5283e-07	7.40968e-06	Lea domain protein
FV_001257	9888.63	-3.5049	0.660985	4.527e-09	2.10146e-07	NA
FV_012843	1165.05	-3.57984	0.824806	5.01838e-07	1.31747e-05	HpcH/HpaI aldolase/citrate lyase family
FV_007941	249.977	-3.83428	0.223549	4.9932e-67	6.10219e-63	KR domain
FV_008284	49.7921	-4.19887	0.60142	2.24609e-13	2.70457e-11	-
